# Supplementary material for: Mpox Awareness, Risk Reduction, and Vaccine Acceptance among People with HIV in Washington, DC
Source: Pathogens. 2024 Jan 28;13(2):124. doi: 10.3390/pathogens13020124 (PMC10891655; doi:10.3390/pathogens13020124)
Supplement: Supplementary file 1 [file pathogens-13-00124-s001.zip]

Archive with 2 entries (2 files):
- Supplemental Table 2 and 3.pdf
- Supplementary Table 1.pdf
